# Supplementary material for: SRSF9-Mediated Exon Recognition Promotes Exon 2 Inclusion in Mecp2 Pre-mRNA Alternative Splicing
Source: Int J Mol Sci. 2025 Apr 2;26(7):3319. doi: 10.3390/ijms26073319 (PMC11989674; doi:10.3390/ijms26073319)
Supplement: Supplementary file 1 [file ijms-26-03319-s001.zip]

Archive with 1 entries (1 files):
- ijms-3554411-supplementary.pdf
